# Supplementary material for: IL-17 Facilitates VCAM-1 Production and Monocyte Adhesion in Osteoarthritis Synovial Fibroblasts by Suppressing miR-5701 Synthesis
Source: Int J Mol Sci. 2022 Jun 18;23(12):6804. doi: 10.3390/ijms23126804 (PMC9224118; doi:10.3390/ijms23126804)
Supplement: Supplementary file 1 [file ijms-23-06804-s001.zip]

Archive with 1 entries (1 files):
- ijms-1724693-supplementary.pdf
